# Supplementary material for: “Show this thread”: policing, disruption and mobilisation through Twitter. An analysis of UK law enforcement tweeting practices during the Covid-19 pandemic
Source: Crime Sci. 2020 Oct 21;9(1):20. doi: 10.1186/s40163-020-00129-2 (PMC7577359; doi:10.1186/s40163-020-00129-2)
Supplement: Supplementary file 1 — Additional file 1. Stakeholder list. [file 40163_2020_129_MOESM1_ESM.xlsx]

## Sheet: Sheet1
Stakeholder name	Description	Twitter user name
Avon and Somerset Constabulary	Avon and Somerset Constabulary is the territorial police force responsible for law enforcement in the county of Somerset and the now-defunct county of Avon, which includes the city and county of Bristol and the unitary authorities of Bath and North East Somerset, North Somerset and South Gloucestershire.	ASPolice
Bedfordshire Police	Bedfordshire Police, is the territorial police force responsible for policing the ceremonial county of Bedfordshire in England, which includes the unitary authorities of Bedford, Central Bedfordshire and Luton.	bedspolice
Cambridgeshire Constabulary	Cambridgeshire Constabulary is the local territorial police force that covers the territory of the counties of Cambridgeshire and Peterborough.	CambsCops
Cheshire Constabulary	Cheshire Constabulary is the territorial police force responsible for policing the English unitary authorities of Cheshire East, Cheshire West and Chester, Halton (including Runcorn and Widnes) and Warrington.	cheshirepolice
City of London Police	The City of London Police is the territorial police force responsible for law enforcement within the City of London, including the Middle and Inner Temples.	CityPolice
Cleveland Police	Cleveland Police is the territorial police force responsible for policing the area of former county of Cleveland in north east England	ClevelandPolice
Cumbria Constabulary	Cumbria Constabulary is the territorial police force in England covering Cumbria.	Cumbriapolice
Derbyshire Constabulary	Derbyshire Constabulary is the territorial police force responsible for policing the county of Derbyshire, England.	DerbysPolice
Devon and Cornwall Police	Devon and Cornwall Police is the territorial police force responsible for policing the counties of Devon and Cornwall, including the unitary authority areas of Plymouth, Torbay and the Isles of Scilly.	DC_Police
Dorset Police	Dorset Police is the territorial police force responsible for policing the county of Dorset in the south-west of England, which includes the largely rural area covered by Dorset Council, and the urban conurbation of Bournemouth, Christchurch and Poole.	dorsetpolice
Durham Constabulary	Durham Constabulary is the territorial police force responsible for policing the non-metropolitan county of County Durham and the unitary authority of Darlington.	DurhamPolice
Essex Police	Essex Police is a territorial police force responsible for policing the county of Essex, in the east of England, consisting of over 1.7 million people and around 1,400 square miles.	EssexPoliceUK
Gloucestershire Constabulary	Gloucestershire Constabulary is the territorial police force responsible for policing the non-metropolitan county of Gloucestershire in England (South Gloucestershire is covered by Avon and Somerset Constabulary).	Glos_Police
Greater Manchester Police	Greater Manchester Police (GMP) is the territorial police force responsible for law enforcement within the metropolitan county of Greater Manchester in North West England.	gmpolice
Hampshire Constabulary	Hampshire Constabulary is the territorial police force responsible for policing the counties of Hampshire and the Isle of Wight in South East England.[4]	HantsPolice
Hertfordshire Constabulary	Hertfordshire Constabulary is the territorial police force responsible for policing the county of Hertfordshire in England. Its headquarters is in Welwyn Garden City.	HertsPolice
Humberside Police	Humberside Police is the territorial police force responsible for policing Hull, Goole, Grimsby and Scunthorpe.	Humberbeat
Kent Police	Kent Police is the territorial police force for Kent in England.	kent_police
Lancashire Constabulary	Lancashire Constabulary is the territorial police force responsible for policing the ceremonial county of Lancashire in North West England.	LancsPolice
Leicestershire Police	Leicestershire Police[2] is the territorial police force responsible for policing Leicestershire and Rutland in England. Its headquarters are at Enderby, Leicestershire.	leicspolice
Lincolnshire Police	Lincolnshire Police is the territorial police force covering the non-metropolitan county of Lincolnshire in the East Midlands of England.	LincsPolice
Merseyside Police	Merseyside Police is the territorial police force responsible for policing Merseyside in North West England.	MerseyPolice
Metropolitan Police Service	The Metropolitan Police Service (MPS), formerly and still commonly known as the Metropolitan Police and informally as the Met, Scotland Yard, or the Yard, is the territorial police force responsible for law enforcement in the Metropolitan Police District, which currently consists of the 32 London boroughs.	metpoliceuk
Norfolk Constabulary	Norfolk Constabulary is the territorial police force responsible for the county of Norfolk in England.	NorfolkPolice
Northamptonshire Police	Northamptonshire Police (colloquially known as Northants Police) is the territorial police force responsible for policing the county of Northamptonshire in the East Midlands of England, in the United Kingdom.	NorthantsPolice
Northumbria Police	Northumbria Police is the territorial police force responsible for policing the areas of Northumberland and Tyne and Wear in North East England.	northumbriapol
North Yorkshire Police	North Yorkshire Police is the territorial police force covering the non-metropolitan county of North Yorkshire and the unitary authority of York in northern England.	NYorksPolice
Nottinghamshire Police	Nottinghamshire Police is the territorial police force responsible for policing the shire county of Nottinghamshire and the unitary authority of Nottingham in the East Midlands of England.	nottspolice
South Yorkshire Police	South Yorkshire Police is the territorial police force responsible for policing South Yorkshire in England. The Chief Constable of the force since July 2016 is Stephen Watson.	syptweet
Staffordshire Police	Staffordshire Police is the territorial police force responsible for policing Staffordshire and Stoke-on-Trent in the West Midlands of England.	StaffsPolice
Suffolk Constabulary	Suffolk Constabulary is the territorial police force responsible for policing Suffolk in East Anglia, England.	SuffolkPolice
Surrey Police	Surrey Police is the territorial police force responsible for policing the county of Surrey in South East England.	SurreyPolice
Sussex Police	Sussex Police is the territorial police force responsible for policing the county of Sussex in southern England (consisting of East Sussex, West Sussex and the city of Brighton and Hove). Its headquarters is located in Malling House, Lewes, East Sussex	sussex_police
Thames Valley Police	Thames Valley Police, formerly known as Thames Valley Constabulary, is the territorial police force responsible for policing the Thames Valley area covered by the counties of Berkshire, Buckinghamshire and Oxfordshire.	ThamesVP
Warwickshire Police	Warwickshire Police is the territorial police force responsible for policing Warwickshire in England.	warkspolice
West Mercia Police	West Mercia Police, formerly known as West Mercia Constabulary, is the territorial police force responsible for policing the counties of Herefordshire, Shropshire (including Telford and Wrekin) and Worcestershire in England.	WMerciaPolice
West Midlands Police	West Midlands Police is the territorial police force responsible for policing the metropolitan county of West Midlands in England.	WMPolice
West Yorkshire Police	West Yorkshire Police is the territorial police force responsible for policing West Yorkshire in England.	WestYorksPolice
Wiltshire Police	Wiltshire Police, formerly known as Wiltshire Constabulary, is the territorial police force responsible for policing the county of Wiltshire (including the Borough of Swindon) in the south-west of England.	wiltshirepolice
Dyfed-Powys Police (Heddlu Dyfed Powys)	Dyfed–Powys Police (Welsh: Heddlu Dyfed–Powys) is the territorial police force responsible for policing Carmarthenshire, Ceredigion and Pembrokeshire (which make up the former administrative area of Dyfed) and the unitary authority of Powys (covering Brecknockshire, Radnorshire and Montgomeryshire), in Wales.	DyfedPowys
Gwent Police (Heddlu Gwent)	Gwent Police (Welsh: Heddlu Gwent) is a territorial police force in Wales, responsible for policing the local authority areas of Blaenau Gwent, Caerphilly, Monmouthshire, Newport and Torfaen.	gwentpolice
North Wales Police (Heddlu Gogledd Cymru)	North Wales Police (Welsh: Heddlu Gogledd Cymru) is the territorial police force responsible for policing North Wales. Its headquarters are in Colwyn Bay.	NWPolice
South Wales Police (Heddlu De Cymru)	South Wales Police (Welsh: Heddlu De Cymru) is one of the four territorial police forces in Wales; the largest in Wales by strength and population served, and the seventh largest in the UK. Its headquarters is in Bridgend.	swpolice
Action Fraud	Action Fraud is the UK’s national reporting centre for fraud and cybercrime where you should report fraud if you have been scammed, defrauded or experienced cyber crime in England, Wales and Northern Ireland.	ActionFraudUK
Childnet	Childnet International is a registered UK charity that aims to make the internet a safe place for children and young people	childnet
CIFAS	Cifas is a fraud prevention service in the United Kingdom. It is a not-for-profit membership association representing organisations from across the public, private and voluntary sectors.	CifasUK
The Financial Conduct Authority	The Financial Conduct Authority is a financial regulatory body in the United Kingdom, but operates independently of the UK Government, and is financed by charging fees to members of the financial services industry.	theFCA
Get Safe Online	The UK's leading awareness resource helping protect people, finances, devices and businesses from fraud, abuse and other issues encountered online.	GetSafeOnline
Safer Internet Centre UK	A partnership of three leading organisations: Childnet International, Internet Watch Foundation and SWGfL, with one mission - to promote the safe and responsible use of technology for young people.	UK_SIC
TakeFive	Take Five offers straight-forward and impartial advice to help everyone in the UK protect themselves against financial fraud.	TakeFive
City of London Police Fraud	We're the national police lead for fraud and home to the fraud squads, @CityPolicePIPCU@CityPoliceIFED NFIB, OACU, DCPCU, Academy and ECPC at @CityPolice	CityPoliceFraud
Friends against scams	Friends Against Scams is a National Trading Standards Scams Team initiative which aims to protect and prevent people from becoming victims of scams by empowering people to take a stand against scams.	AgainstScams
Official Police Security Initiative	As a police organisation working alongside the Police Service in the UK, we seek to achieve sustainable reductions in crime through design and other approaches to reduce the demand on police forces and help people live in a safer society.	securedbydesign
National Trading Standards Scams Team	The National Trading Standards Scams Team helps tackle mass marketing scams and investigates the operations of perpetrators behind mail scams.	NTSscamsteam
Neighbourhood watch	The largest voluntary crime prevention movement covering England and Wales with upwards of 2.3 million household members.	N_Watch
Crimestoppers	Crimestoppers Trust is an independent crime-fighting charitable organization in the United Kingdom.	CrimestoppersUK
UK Home Office	The Home Office is a ministerial department of Her Majesty's Government of the United Kingdom, responsible for immigration, security and law and order.	UKHomeoffice
Ministry of Justice	The Ministry of Justice is a ministerial department of the British Government headed by the Secretary of State for Justice and Lord Chancellor	MoJGovUK
Ministry of Defence	The Ministry of Defence (MOD or MoD) is the British government department responsible for implementing the defence policy set by Her Majesty's Government and is the headquarters of the British Armed Forces.	DefenceHQ
HM Revenue & Customs	Her Majesty's Revenue and Customs is a non-ministerial department of the UK Government responsible for the collection of taxes, the payment of some forms of state support and the administration of other regulatory regimes including the national minimum wage.	HMRCgovuk
DCMS	The Department for Digital, Culture, Media and Sport is a department of the United Kingdom government, with responsibility for culture and sport in England, the building of a Digital Economy, and some aspects of the media throughout the whole UK, such as broadcasting and internet.	DCMS
DEFRA	The Department for Environment, Food and Rural Affairs is the government department responsible for environmental protection, food production and standards, agriculture, fisheries and rural communities in the United Kingdom of Great Britain and Northern Ireland	DefraGovUK
National Crime Agency	The National Crime Agency is a national law enforcement agency in the United Kingdom. It is the UK's lead agency against organised crime; human, weapon and drug trafficking; cyber crime; and economic crime that goes across regional and international borders, but can be tasked to investigate any crime.	NCA_UK
The National Cyber Security Centre	The National Cyber Security Centre is an organisation of the United Kingdom Government that provides advice and support for the public and private sector in how to avoid computer security threats.	ncsc
National Counter Terrorism Policing Network	The National Counter Terrorism Policing Network is the national collaboration of police forces in the United Kingdom working to prevent, deter and investigate terrorism in the United Kingdom.	TerrorismPolice
The National Police Chiefs Council (NPCC)	The NPCC brings police forces in the UK together to help policing coordinate operations, reform, improve and provide value for money.	PoliceChiefs
The College of Policing	The College of Policing is a professional body for the police in England and Wales. It was established in 2012 to take over a number of training and development roles that were the responsibility of the National Policing Improvement Agency.	CollegeofPolice
CEOP	The Child Exploitation and Online Protection Command, or CEOP Command, is a command of the UK's National Crime Agency (NCA),[1] and is tasked to work both nationally and internationally to bring online child sex offenders, including those involved in the production, distribution and viewing of child abuse material, to the UK courts.	CEOPUK
Police Federation of England and Wales	The Police Federation of England and Wales is the statutory staff association for police Constables, Sergeants, Inspectors and Chief Inspectors in the 43 territorial police forces in England and Wales.	PFEW_HQ
National Police Air Service	The National Police Air Service is a police aviation service that provides centralised air support to the 43 territorial police forces in England and Wales, as well the three special police forces serving that area.	NPAShq
Police Scotland	Police Scotland, legally named the Police Service of Scotland, is the national police force of Scotland.	policescotland
Ministry of Defence Police	The Ministry of Defence Police is a civilian special police force which is part of the United Kingdom's Ministry of Defence.	MODPolice
British Transport Police	The British Transport Police is a national special police force that polices railways and light-rail systems in England, Scotland and Wales, for which it has entered into an agreement to provide such services.	BTP
Nuclear police UK	The Civil Nuclear Constabulary (CNC) is the armed police force in charge of protecting civil nuclear sites and nuclear materials in England, Scotland and Wales. CNC is part of the Civil Nuclear Police Authority.	nuclearpolice
Police Service of Northern Ireland	The Police Service of Northern Ireland is the police force that serves Northern Ireland.	PoliceServiceNI
